# Supplementary material for: Identification of the Transcription Factor ATF3 as a Direct and Indirect Regulator of the LDLR
Source: Metabolites. 2022 Sep 6;12(9):840. doi: 10.3390/metabo12090840 (PMC9504235; doi:10.3390/metabo12090840)
Supplement: Supplementary file 1 [file metabolites-12-00840-s001.zip]

Archive with 2 entries (2 files):
- Figure S1.pdf
- Supplementary file_Members of the DigiMed Bayern Consortium.pdf
